# Supplementary material for: Angiotensin-Converting Enzyme Gene I/D Polymorphism Is Associated With Systemic Lupus Erythematosus Susceptibility: An Updated Meta-Analysis and Trial Sequential Analysis
Source: Front Physiol. 2018 Dec 17;9:1793. doi: 10.3389/fphys.2018.01793 (PMC6305102; doi:10.3389/fphys.2018.01793)
Supplement: Supplementary file 2 [file Data_Sheet_2.xlsx]

## Sheet: Sheet1
Cochran-Armitage and Log Odds Ratio (Supplementary Material)
Author and years	II	ID	DD	Total genotype	I	D	TOTAL ALLELE	MAF	II	ID	DD	Total genotype	I	D	TOTAL ALLELE	MAF	Ethinicity			Additive CA (T1)	chisqr	p-Value (Additive Model)		Dominant CA(0,1,1) (T2)	chisqr	p-Value (Dominant Model)		Recessive CA (T3)	chisqr	p-Value (Recessive Model)		Significant Model@CA (if any)	Ethnicity Significance@CA		ln(OR) (D vs I)	Sln(OR)	Z	Two tailed P	Ethnicity Significance@OR	Ethnicity Significance@CA	Model@CA		ln(OR) (DD vs II)	Sln(OR)	Z	Two tailed P	Ethnicity Significance@OR	Ethnicity Significance@CA	Model@CA
Pitipakorn et al. 2016	48	52	9	109	148	70	218	0.321101	318	195	174	687	831	543	1374	0.395197	Asian			-11097	3.244	0.0716853		1686	0.191997	0.661259		-12783	15.484	8.32055e-05		recessive	Asian		-0.323197	0.155201	-2.08243	0.0373029	Asian	Asian	recessive		-1.07098	0.375282	-2.85381	0.00215995	Asian	Asian	recessive
Negi et al. 2015	101	140	59	300	342	258	600	0.43	172	206	82	460	550	370	920	0.402174	Asian			7680	1.09291	0.295827		5140	1.09438	0.295502		2540	0.407092	0.523449		None	Insignificant		0.114564	0.106399	-1.07674	0.281598	Insignificant	Insignificant	None		0.203192	0.2118	-0.959359	0.337378	Insignificant	Insignificant	None
Pradhan et al. 2015	12	61	36	109	85	133	218	0.610092	21	57	22	100	99	101	200	0.505	Asian			2291	5.47134	0.0193308		1089	3.91515	0.0478526		1202	3.16318	0.0753164		Additive	Asian		0.427697	0.198206	-2.15785	0.0309399	Asian	Asian	Additive		1.05209	0.451868	-2.32832	0.0198952	Asian	Asian	Additive
Topete et al. 2013	14	37	14	65	65	65	130	0.5	37	75	32	144	149	139	288	0.482639	Caucasian			325	0.116481	0.732883		389	0.419317	0.517278		-64	0.0121979	0.912057		None	Insignificant		0.0694724	0.211364	-0.328685	0.742393	Insignificant	Insignificant	None		0.145182	0.44848	-0.32372	0.74615	Insignificant	Insignificant	None
Salimi et al. 2013	34	45	27	106	113	99	212	0.466981	42	47	14	103	131	75	206	0.364078	Asian			2247	4.161	0.041365		950	1.70917	0.191093		1297	4.67509	0.0306031		recessive	Asian		0.425441	0.199794	-2.1294	0.0332209	Asian	Asian	recessive		0.868089	0.402103	-2.15887	0.0308602	Asian	Asian	recessive
Gong et al. 2012	90	144	80	314	324	304	628	0.484076	128	157	35	320	413	227	640	0.354687	Asian			26002	21.2755	3.97775e-06		11392	9.02942	0.00265669		14610	22.5655	2.031e-06		recessive	Asian		0.534782	0.114902	-4.65424	3.25179e-06	Asian	Asian	recessive		1.1789	0.244939	-4.81303	1.48656e-06	Asian	Asian	recessive
Abbas et al. 2012	2	17	31	50	21	79	100	0.79	0	19	10	29	19	39	58	0.672414	African			341	3.37703	0.0661111		-58	1.19013	0.275303		399	5.56721	0.0182999		recessive	African		0.605803	0.372223	-1.62753	0.103625	Insignificant	African	recessive		#DIV/0!	#DIV/0!	#DIV/0!	#DIV/0!	#DIV/0!	African	recessive
Lian et al. 2012	70	83	17	170	223	117	340	0.344118	91	60	39	190	242	138	380	0.363158	Asian			-1230	0.251316	0.61615		2170	1.6381	0.200586		-3400	7.56826	0.0059405		recessive	Asian		-0.0833138	0.156237	-0.533254	0.593858	Insignificant	Asian	recessive		-0.567984	0.331269	-1.71457	0.0864242	Insignificant	Asian	recessive
Hussain et al. 2010	4	3	54	61	11	111	122	0.909836	6	32	23	61	44	78	122	0.639344	Asian			2013	21.6911	3.20273e-06		122	0.435714	0.509198		1891	33.8361	5.99567e-09		recessive	Asian		1.73912	0.368057	-4.72513	2.29971e-06	Asian	Asian	recessive		1.25895	0.691855	-1.81968	0.0688077	Insignificant	Asian	recessive
Rabbani et al. 2008	14	14	11	39	42	36	78	0.461538	27	38	14	79	92	66	158	0.417722	Asian			270	0.370687	0.54263		-53	0.0340775	0.853542		323	1.71859	0.189875		None	Insignificant		0.177983	0.278583	-0.638888	0.522896	Insignificant	Insignificant	None		0.415617	0.520388	-0.798669	0.424482	Insignificant	Insignificant	None
Al-Awadhi et al. 2007	19	36	37	92	74	110	184	0.597826	14	45	41	100	73	127	200	0.635	Asian			-684	0.506245	0.476769		-612	1.48972	0.22226		-72	0.0121669	0.912169		None	Insignificant		-0.157312	0.210183	-0.748453	0.454187	Insignificant	Insignificant	None		-0.408036	0.4189	-0.974064	0.330025	Insignificant	Insignificant	None
El-Shafeey et al. 2005	5	27	18	50	37	63	100	0.63	7	12	11	30	26	34	60	0.566667	African			190	0.643709	0.422371		200	2.61438	0.105899		-10	0.00360604	0.952116		None	Insignificant		0.263953	0.332826	-0.793065	0.42774	Insignificant	Insignificant	None		0.828949	0.699515	-1.18503	0.236004	Insignificant	Insignificant	None
Saeed et al. 2005	14	14	11	39	42	36	78	0.461538	27	38	14	79	92	66	158	0.417722	Asian			270	0.370687	0.54263		-53	0.0340775	0.853542		323	1.71859	0.189875		None	Insignificant		0.177983	0.278583	-0.638888	0.522896	Insignificant	Insignificant	None		0.415617	0.520388	-0.798669	0.424482	Insignificant	Insignificant	None
Sprovieri et al. 2005	17	69	61	147	103	191	294	0.64966	8	39	18	65	55	75	130	0.576923	Mixed			1390	2.24065	0.134424		71	0.0239244	0.877078		1319	3.6738	0.0552739		None	Insignificant		0.30739	0.215545	-1.42611	0.153838	Insignificant	Insignificant	None		0.46673	0.50574	-0.922867	0.356077	Insignificant	Insignificant	None
Douglas et al. 2004	25	66	49	140	116	164	280	0.585714	13	32	25	70	58	82	140	0.585714	African			0	0	1		70	0.0160649	0.89914		-70	0.0104332	0.918643		None	Insignificant		0	0.21013	0	1	Insignificant	Insignificant	None		0.019018	0.421107	-0.0451619	0.963978	Insignificant	Insignificant	None
Douglas et al. 2004	13	44	28	85	70	100	170	0.588235	42	95	64	201	179	223	402	0.554726	Caucasian			1145	0.53958	0.462607		957	1.2067	0.271986		188	0.0331495	0.855528		None	Insignificant		0.136889	0.185355	-0.738522	0.460197	Insignificant	Insignificant	None		0.346042	0.389964	-0.887368	0.374881	Insignificant	Insignificant	None
Shin et al. 2004	29	44	11	84	102	66	168	0.392857	62	82	27	171	206	136	342	0.397661	Asian			-138	0.0112372	0.915578		249	0.0737528	0.785949		-387	0.322436	0.570147		None	Insignificant		-0.0200968	0.192776	-0.104249	0.916972	Insignificant	Insignificant	None		-0.138103	0.422561	-0.326824	0.743801	Insignificant	Insignificant	None
Uhm et al. 2002	82	87	42	211	251	171	422	0.405213	39	57	18	114	135	93	228	0.407895	Asian			-129	0.0040803	0.949068		-1119	0.685395	0.407735		990	0.832855	0.361448		None	Insignificant		-0.0111141	0.167308	-0.0664288	0.947036	Insignificant	Insignificant	None		0.10414	0.342347	-0.304195	0.760979	Insignificant	Insignificant	None
Prkacin et al. 2001	4	5	9	18	13	23	36	0.638889	5	11	5	21	21	21	42	0.5	Caucasian			105	1.30447	0.253398		6	0.0137566	0.906631		99	2.88918	0.0891761		None	Insignificant		0.570545	0.46437	-1.22864	0.219206	Insignificant	Insignificant	None		0.81093	0.872417	-0.929522	0.352619	Insignificant	Insignificant	None
Kaufman et al. 2001	22	41	65	128	85	171	256	0.667969	22	60	47	129	104	154	258	0.596899	African			2347	2.41726	0.120005		-22	0.000803797	0.977382		2369	5.3787	0.020384		recessive	African		0.306451	0.183634	-1.66881	0.0951552	Insignificant	African	recessive		0.32424	0.35717	-0.907802	0.363983	Insignificant	African	recessive
Kaufman et al. 2001	54	91	61	206	199	213	412	0.51699	62	144	85	291	268	314	582	0.539519	Caucasian			-2701	0.467735	0.494031		-2942	1.62367	0.20258		241	0.00939659	0.922777		None	Insignificant		-0.0904187	0.128981	-0.701025	0.483288	Insignificant	Insignificant	None		-0.193627	0.250611	-0.772621	0.439747	Insignificant	Insignificant	None
Kaufman et al. 2001	9	12	9	30	30	30	60	0.5	11	24	10	45	46	44	90	0.488889	Other			30	0.0170999	0.89596		-75	0.284091	0.594032		105	0.575658	0.448019		None	Insignificant		0.0444518	0.333366	-0.133342	0.893923	Insignificant	Insignificant	None		0.0953102	0.642753	-0.148284	0.882118	Insignificant	Insignificant	None
Molad et al. 2000	3	20	33	56	26	86	112	0.767857	7	15	26	48	29	67	96	0.697917	Caucasian			376	1.14553	0.284487		248	2.53151	0.111593		128	0.238759	0.625104		None	Insignificant		0.358854	0.315432	-1.13766	0.255264	Insignificant	Insignificant	None		1.08571	0.738211	-1.47073	0.141364	Insignificant	Insignificant	None
Akai et al. 1999	42	33	9	84	117	51	168	0.303571	35	50	15	100	120	80	200	0.4	Asian			-1620	3.64417	0.0562657		-1260	4.2209	0.039929		-360	0.739286	0.38989		Dominant	Asian		-0.424883	0.221333	-1.91966	0.0549011	Insignificant	Asian	Dominant		-0.693147	0.479749	-1.44481	0.14851	Insignificant	Asian	Dominant
Pullmann et al. 1999	13	49	39	101	75	127	202	0.628713	37	68	43	148	142	154	296	0.52027	Caucasian			3242	5.49813	0.0190369		1813	5.50286	0.0189854		1429	2.48399	0.11501		Dominant	Caucasian		0.445573	0.186395	-2.39048	0.0168264	Caucasian	Caucasian	Dominant		0.94833	0.390956	-2.42567	0.0152803	Caucasian	Caucasian	Dominant
Sato et al. 1998	33	46	14	93	112	74	186	0.397849	48	39	13	100	135	65	200	0.325	Asian			1355	2.1253	0.144884		1164	3.0994	0.0783213		191	0.168915	0.681078		None	Insignificant		0.316454	0.212683	-1.48791	0.136774	Insignificant	Insignificant	None		0.448801	0.446641	-1.00484	0.314975	Insignificant	Insignificant	None
Tassiulas et al. 1998	10	44	24	78	64	92	156	0.589744	8	27	43	78	43	113	156	0.724359	African			-1638	6.33539	0.0118352		-156	0.251208	0.616226		-1482	9.44424	0.00211813		recessive	African		-0.603282	0.242074	-2.49214	0.0126977	African	African	recessive		-0.80629	0.538445	-1.49744	0.134278	Insignificant	African	recessive
Tassiulas et al. 1998	10	59	52	121	79	163	242	0.673554	14	63	45	122	91	153	244	0.627049	Caucasian			1373	1.289	0.256232		474	0.703659	0.401557		899	0.939411	0.332429		None	Insignificant		0.204724	0.190573	-1.07425	0.282709	Insignificant	Insignificant	None		0.481053	0.461391	-1.04262	0.297126	Insignificant	Insignificant	None
Guan et al. 1997	58	44	42	144	160	128	288	0.444444	82	59	9	150	223	77	300	0.256667	Asian			8112	18.5697	1.63802e-05		3108	6.09827	0.0135314		5004	27.5012	1.56997e-07		recessive	Asian		0.840223	0.177578	-4.73158	2.22779e-06	Asian	Asian	recessive		1.88672	0.40541	-4.65386	3.25775e-06	Asian	Asian	recessive
Asian	650	846	459	1955	2146	1764	3910	0.451151	1112	1162	540	2814	3386	2242	5628	0.398365	Asian			580786	23.2345	1.43398e-06		344860	19.4582	1.02825e-05		235926	12.8115	0.000344488		Additive	Asian		0.216259	0.0421217	-5.13415	2.83424e-07	Asian	Asian	Additive		0.374424	0.0804254	-4.65555	3.23122e-06	Asian	Asian	Additive
Total	851	1427	952	3230	3129	3331	6460	0.515635	1385	1846	1004	4235	4616	3854	8470	0.455018	ALL			1658365	48.0809	4.08994e-12		869565	35.2929	2.83662e-09		788800	31.5113	1.98285e-08		Additive	ALL		0.242976	0.0331045	-7.33966	2.14132e-13	ALL	ALL	Additive		0.433861	0.0627977	-6.90887	4.8852e-12	ALL	ALL	Additive
	II	ID	DD	DD+II	ID+II	DD+ID			II	ID	DD	DD+II	ID+II	DD+ID
Pitipakorn et al. 2016	48	52	9	57	100	61	109		318	195	174	492	513	369	687
Negi et al. 2015	101	140	59	160	241	199	300		172	206	82	254	378	288	460
Pradhan et al. 2015	12	61	36	48	73	97	109		21	57	22	43	78	79	100
Topete et al. 2013	14	37	14	28	51	51	65		37	75	32	69	112	107	144
Salimi et al. 2013	34	45	27	61	79	72	106		42	47	14	56	89	61	103
Gong et al. 2012	90	144	80	170	234	224	314		128	157	35	163	285	192	320
Abbas et al. 2012	2	17	31	33	19	48	50		0	19	10	10	19	29	29
Lian et al. 2012	70	83	17	87	153	100	170		91	60	39	130	151	99	190
Hussain et al. 2010	4	3	54	58	7	57	61		6	32	23	29	38	55	61
Rabbani et al. 2008	14	14	11	25	28	25	39		27	38	14	41	65	52	79
Al-Awadhi et al. 2007	19	36	37	56	55	73	92		14	45	41	55	59	86	100
El-Shafeey et al. 2005	5	27	18	23	32	45	50		7	12	11	18	19	23	30
Saeed et al. 2005	14	14	11	25	28	25	39		27	38	14	41	65	52	79
Sprovieri et al. 2005	17	69	61	78	86	130	147		8	39	18	26	47	57	65
Douglas et al. 2004	25	66	49	74	91	115	140		13	32	25	38	45	57	70
Douglas et al. 2004	13	44	28	41	57	72	85		42	95	64	106	137	159	201
Shin et al. 2004	29	44	11	40	73	55	84		62	82	27	89	144	109	171
Uhm et al. 2002	82	87	42	124	169	129	211		39	57	18	57	96	75	114
Prkacin et al. 2001	4	5	9	13	9	14	18		5	11	5	10	16	16	21
Kaufman et al. 2001	22	41	65	87	63	106	128		22	60	47	69	82	107	129
Kaufman et al. 2001	54	91	61	115	145	152	206		62	144	85	147	206	229	291
Kaufman et al. 2001	9	12	9	18	21	21	30		11	24	10	21	35	34	45
Molad et al. 2000	3	20	33	36	23	53	56		7	15	26	33	22	41	48
Akai et al. 1999	42	33	9	51	75	42	84		35	50	15	50	85	65	100
Pullmann et al. 1999	13	49	39	52	62	88	101		37	68	43	80	105	111	148
Sato et al. 1998	33	46	14	47	79	60	93		48	39	13	61	87	52	100
Tassiulas et al. 1998	10	44	24	34	54	68	78		8	27	43	51	35	70	78
Tassiulas et al. 1998	10	59	52	62	69	111	121		14	63	45	59	77	108	122
Guan et al. 1997	58	44	42	100	102	86	144		82	59	9	91	141	68	150
Asian	650	846	459	1109	1496	1305	1955		1112	1162	540	1652	2274	1702	2814
Total	851	1427	952	1803	2278	2379	3230		1385	1846	1004	2389	3231	2850	4235
